# Supplementary material for: High-Efficiency Luminescence of Mn2+-Doped Two-Dimensional Hybrid Metal Halides and X-Ray Detection
Source: Nanomaterials (Basel). 2025 May 9;15(10):713. doi: 10.3390/nano15100713 (PMC12114107; doi:10.3390/nano15100713)
Supplement: Supplementary file 1 [file nanomaterials-15-00713-s001.zip]

Archive with 1 entries (1 files):
- nanomaterials-3620309-supplementary.pdf
